# Supplementary material for: A Systematic Review of Microbiota in Cirrhosis: A Change Towards a More Pathogenic Predisposition
Source: Int J Mol Sci. 2025 Jan 9;26(2):527. doi: 10.3390/ijms26020527 (PMC11765289; doi:10.3390/ijms26020527)
Supplement: Supplementary file 1 [file ijms-26-00527-s001.zip]

Archive with 4 entries (4 files):
- Table S1. PRISMA 2020 Checklist.docx
- Table S2. AMSTAR 2.pdf
- Table S3. Cirrhosis.xlsx
- Table S4.rtf
