# Supplementary material for: A Systematic Review of Microbiota in Cirrhosis: A Change Towards a More Pathogenic Predisposition
Source: Int J Mol Sci. 2025 Jan 9;26(2):527. doi: 10.3390/ijms26020527 (PMC11765289; doi:10.3390/ijms26020527)
Supplement: Supplementary file 1 [file ijms-26-00527-s001.zip › Table S3. Cirrhosis.xlsx]

## Sheet: Φύλλο1
AUTHOR/YEAR/ JOURNAL	COUNTRY	TYPE OF STUDY	NUMBER OF PATIENTS	SAMPLES/METHODS OF ANALYSES	DIVERSITY	TAXONOMIC CHANGES IN CIRRHOSIS	TAXONOMIC CHANGES IN HE	TAXONOMIC CHANGES IN HCC	TAXA increased in decompensated vs compensated cirrhosis	TAXA increased in specific conditions
Jinhuan Yanga et al 2023/ Gut microbes	CHINA	1.retrospective 2. prospective 3.longitudinal	1.364 HBV-HCC 160 CONTROL 2.122 HCC 91 CONTROL 3.(SUB FOR 2 39 HBV-CIR VS 48 HBV NON CIRR)	FECAL AND ORAL SAMPLES (the latter not calculated)/16S rRNA gene sequencing		INCREASED ABUNDANCE CIRRHOSIS GENERA Streptococcus 14-13,5%5( cir -HE )vs 5,6 % Escericia 11-13%(cir-HE) vs 9,5 % INCREASED ABUDANCE IN NON CIRRHOSIS GENERA Faecalibacterium (9.12%), Bacteroides (5.65%), Prevotella_9 (3.16%), and Agathobacter (2.94%)		INCREASED ABUNDANCE IN HCC PHYLA Proteobacteria HCC GENERA Streptococcucus Cirrhosis,HCC Eserichia-Shigella Cirrhosis,HCC		Healthy-HBVnon cir -HBVcir HCC Faculty anerobic increase 2%-6%-16%-16% Moving-elements HCC 5%-9%-18%-20%
Thananya Jinato et al 2023/ Gut microbes	USA	prospective ,cross sectional and Longitudinal(cohort)	138 , 36 of them Longitudinally	FECAL SAMPLES/Metagenomics	1.alpha only virome,beta no diversity in HE 2.significant beta diversity in unstable state( longitudinal study)		INCREASED ABUNDANCE IN HE GENERA pathobionts (Escherichia, Klebsiella) and lactate producers (Streptococcus and Lactobacillus spp) INCRASED ABUNDANCE IN NON HE FAMILIES Lachnospiraceae GENERA Ruminococcus, Anaerostipes, and Eubacterium spp ,Oscillibacter and Bacteroides			1.STABLE MHE(resolved or not advanced) (Lactobacillus, Bifidobacterium) 2.UNSTABLE MHE (developed) Bacteroides, Prevotella, andEggerthella spp .Ruminococcus
Qi Wang et al 2024/ Microbes and Infection	CHINA	prospective observational study	PBC 105( cirr 31 non-cir 74) Control 26	FECAL SAMPLES/16S rRNA gene sequencin	REDUCED IN PBC ( 22 dominant microbial species VS 37 IN CONTROLS)	INCREASED ABUNDANCE CIRRHOSIS GENERA Veillonella and Streptococcus INCREASED ABUDANCE IN NON CIRRHOSIS GENERA Faecalibacterium Gemmiger				PBC PHYLA Bacteroidetes, Proteobacteria, Actinobacteria, and Verrucomicrobia GENERA/SPECIES Escherichia, Bacteroides, Megamonas, Klebsiella, and Lachnospiracea_incertae_sedis Enterobacteriaceae and Enterobacteriales
Irina Efremova 2023/ Microorganisms	RUSSIA	cross-sectional observational study	100 consecutive patients with cirrhosis	FECAL SAMPLES/16S rRNA gene sequencin	no alpha ,beta diversity in HYPERDYNAMIC					HYPERDYNAMIC CIRCULATION Proteobacteria, Enterobacteriaceae, Bacilli, Streptococcaceae, Lactobacillaceae, Fusobacteria, Micrococcaceae, Intestinobacter, Clostridium sensu stricto, Proteus and Rumicoccus
Yingjun Chen ET AL 2023/ Molecular biotechnology	CHINA	cross-sectional observational study	40 (21 cirrsosis 19 healthy)	FECAL SAMPLES/ 16S rDNA sequencing	alpha decreased in cirrhosis,beta diversity between Cir/Healthy	INCREASED ABUNDANCE CIRRHOSIS GENERA Faecalibacterium (49%-41% in healthy) Bifidobacterium, Lachnoclostridium, and Ruminococcus_gnavus_group INCREASED ABUDANCE IN NON CIRRHOSIS GENERA bacteroides ( 59% - 38% in patient) Blautia (-31% -24% in patient) Christensenellaceae_R_7_group, Coprococcus, and Eubacterium_ventriosum_group
Benard Aliwa ET AL 2023/ Journal of cachexia , sarcopenia and muscle	AUSTRIA	prospective ,cross sectional	175 (( 116 Cirrhosis ( 78 sarcopenia and 38 no sarc)) 59 controls ( 39 sarcopenia 20 no sarcopenia)	FECAL SAMPLES/ 16S rDNA sequencing	no diversity between sarco and no sarc					CIRRSOSIS PLUS SARCOPENIA Bacteroides fragilis, Blautia marseille, Sutterella spp. and Veillonella
Meng-Ju Lin et al 2023/ Gut Pathogens	TAIWAN	prospective ,cross sectional	106 HBV 56 healthy ((14 resolved HBV, 58 CHB, and 34 advanced liver disease (15 cirrhosis, 19 HCC))	FECAL SAMPLES/16S rRNA gene sequencing	Increased alpha diversity in Liver disease ,HBV vs Healthy? Difference in beta diversity between healthy vs the others	INCREASED ABUNDANCE CIRRHOSIS PHYLA Proteobacteria and Actinobacteriota GENERA Lactobacillus(VS Cronic HBV ) ,vellionella ,Clostiridium censu cristo,eserichia shigella HBV plus Cirrhosis vs healthy PHYLA Firmicutes, Verrucomicrobiota, and Fusobacteria GENERA Akkermansia,Blautia,streptococcus,vellionella INCREASED ABUDANCE IN NON CIRRHOSIS PHYLA Bacteroidetes GENERA Bacteroides, Prevotella Megamon…				HBV plus Cirrhosis vs healthy PHYLA Firmicutes, Verrucomicrobiota, and Fusobacteria GENERA Akkermansia, Blautia ,streptococcus ,vellionella
Qiang Wang et al 2023/ Journal of Translational Medicine	CHINA	Prospective	80 ( 30 HE,30 non HE ,20healthy)	FECAL SAMPLES/16S rRNA sequencing	Lower diversity in Cirrosis,HE	INCREASED ABUNDANCE CIRRHOSIS PHYLA Proteobacteria GENERA Bacteroides (14.80%), Enterococcus (16.36%), Prevotella (2.55%), Escherichia-Shigella (2.55%), Ruminococcus_gnavus (5.35%), and Streptococcus (3.82%) INCREASED ABUDANCE IN NON CIRRHOSIS PHYLA Bacteroidetes GENERA Bacteroides (18.61%), Enterococcus (1.42%), Prevotella (7.82%), Escherichia-Shigella (3.95%), Ruminococcus_gnavus (3.37%), and S…	INCREASED ABUNDANCE IN HE PHYLA Proetobacteria GENERA Bacteroides (10.59%), Enterococcus (22.98%), Prevotella (2.21%), Escherichia-Shigella (11.9%), Ruminococcus_gnavus (2.13%), and Streptococcus (5.9%) INCREASED ABUNDANCE IN NON HE FAMILIES Lachnospiraceae and Ruminococcaceae
Fengna Yan et al 2023/Frontiers in cellular and infection microbiology	CHINA	Prospective cohort	90 (30 healthy,30 HBV CIR,30 HBV HCC)	FECAL SAMPLES/16S rRNA sequencing		INCREASED ABUNDANCE CIRRHOSIS PHYLA Proteobateria and Actinobaciota GENERA Enterobacteriaceae, Suttrellaceae, and Streptocochaceae FAMILIES Bacteroidaceae, Enterobacteriaceae, Sutterellaceae, Bifidobacteriaceae, Streptococcaee, Pasteurellacaee INCREASED ABUDANCE IN NON CIRRHOSIS PHYLA Bacteroides and Firmicutes GENERA Bacteroidaceae, Lachnospiraceae, Prevotelaceae, Ruminocochaceae, Rikenellaceae,…		INCREASED ABUNDANCE IN HCC PHYLA Acidobacteriota, Proteobacteria, Campilobacterota FAMILIES, Lactobacillaceae ,Streptococcaceae, GENERA Klebsiella, and Streptococcus INCREASED ABUNDANCE IN NON HCC FAMILIES Clostridia UCG−014,Oscillospiraceae Rikenellaceae GENERA Barnesiella Prevotella, andAgathobacter
Gexue Li et al 2023/Microorganisms	CHINA	cross-sectional observational study	17 ( 9 cirrhosis 6 healthy)	FECAL SAMPLES/16S rRNA sequencing	alpha diversity decreased with progression, beta diversity different between groups	INCREASED ABUNDANCE CIRRHOSIS Desulfovibrio oxamicus (40% vs 4% on healthy ),2 main species in Cirrhosis vs 7 in healthy
Ming-Wei Lai et al 2022/CANCERS	TAIWAN	COHORT PROSPECTIVE	45 10 HCC , 18 LC , 17 healthy	FECAL SAMPLES/16S rRNA sequencing	no alpha diversity,similar beta diversity	INCREASED ABUNDANCE CIRRHOSIS Succinatimonas Enterobacter GENERA Dorea, Subdoligranulum, Holdemanella, and Megamonas INCREASED ABUDANCE IN NON CIRRHOSIS GENERA pRuminococcaceae UCG 002, Alistipes, Prevotellaceae NK3B31 group Coprobacter, Alistipes, Christensenellaceae R 7 group, and Ruminiclostridium 6		INCREASED ABUNDANCE IN HCC BIOMARKERS/DISEASE SPECIFIC Ruminococcus gnavus group Oxalobacter GENERA Bacteroides, Fusobacterium, Enterobacter,Eisenbergiella, Hungatella, Tyzzerella, Dielma, Erysipelatoclostridium, and Selenomonas 3
Yue Shen et al 2023/Gut microbes	CHINA	COHORT PROSPECTIVE	81 ((64 HBV (41 LC and 23 non Cir), 21 HEALTHY))	FECAL SAMLPES	no alpha diversity, beta diversity different between groups	INCREASED ABUNDANCE CIRRHOSIS GENERA Fecalibacterium, Streptococcus, Sutterella, Lachnospiraceae_ND-3007, Ruminiclostridium 9, Lachnospiraceae_UCG-010 INCREASED ABUDANCE IN NON CIRRHOSIS GENERA Blautia, Escherichia-Shigella, Bifidobacterium, Klebsiella, Parasutterella, E.hallii group, Collinsella, Erysipelotrichaceae_UCG-003, Lactococcus
Zumo Zhou et al 2022/Frontiers in cellular and infection microbiology	CHINA	COHORT PROSPECTIVE	90 ( 30 SBP,30 DEC-CIRRHOSIS, 30 HEALTHY)	FECAL SAMPLES/16S rRNA pyrosequencing	Decreased alpha diversity in SBP/NSBP,beta diversity different between groups especially SBP	INCREASED ABUDANCE IN NON CIRRHOSIS PHYLA Bacteroidota, Proteobacteria INCREASED ABUDANCE IN NON CIRRHOSIS PHYLA Firmicutes, Actinobacteriota and Acidobacteriota				SBP TAXA proteobacteria Pantoea, Serratia and Klebsiella Gammaproteobacteria, , Enterobacterales, Klebsiella, Serratia, Acinetobacter, and Moraxellaceae
Roman Maslennikov et al 2022/World Journal of Hepatology	RUSSIA	OBSERVATIONAL PROSPECTIVE	46 CIRRHOTIC (9 ASCITES clinically significant)	FECAL SAMPLES/16S rRNA sequencing						LOW BODY CELL MASS Bacteroidaceae and Eggerthella
Xiaoli Hua et al 2022/Medicine baltimore	CHINA	OBSERVATIONAL PROSPECTIVE	30 ( 20 cirrotic ( 5 HE 15 non HE) 10 HEALTHY)	FECAL SAMPLES/16S rRNA sequencing		INCREASED ABUNDANCE CIRRHOSIS FAMILIES/ORDERBacteroidia , Streptococcaceae, Cardiobacteriaceae, Bacteroidales, and Pasteurellales GENERA Veillonella INCREASED ABUDANCE IN NON CIRRHOSIS FAMILIES lachnospiraceae GENERA Adlercreutzia, Blautia, and Turicibacterales	INCREASED ABUNDANCE IN HE Pasteurellales, Pasteurellaceae, Haemophilus, and Selenomonas INCREASED ABUNDANCE IN NON HE Veillonella
Cyriac Abby Philips et al 2023/Journal of clinical and translational hepatology	INDIA	COHORT PROSPECTIVE	51 patients (no infection DecCir=24 and infection DecCir=27)	FECAL SAMPLES/16S rRNA gene sequencing	increased alpha diversity between different infections,					INFECTION( Propionibacterium, Moraxella, Acinetobacter, Capnocytophaga, Lautropia, Leptotrichia, Pediococcus, Neisseria, Porphyromonas, Erwinia, Streptophyta) Bacteremia (n=4) Eggerthella, Mycoplasmataceae Pneumonia (n=5) Lautropia, Cyanobacteria, Leptotrichia, SHD-231 SBP (n=8) Oxalobacteraceae, Neisseriaceae, Anaerotruncus SSTIs (n=4) Pseudomonadaceae, Pseudomonas UTI (n=5) Aeromonadaceae, Aero…
Jasmohan S Bajaj et al 2023/Gut	USA	COHORT PROSPECTIVE LONGITUDINAL	157 outpatients (72 COMPENSATED, 33 DECOMPENSATED X1 52 DECOMPENSATED >1)	fecal samples	no alpha/beta diversity differences, AFTER DECOMPENSATTION decrease in alpha diversity ,increase in beta diversity ( same person)	INCREASED ABUNDANCE CIRRHOSIS DECOMPENSATED 1st baseline Enterococcus Fusobacterium spp Lactobacillus Campylobacter .Odoribacter ,coprobacter DECOMPENSATED 2nd baseline Lactobacillus spp, Methanobrevibacter smithii C.difficile AFTER DECOMPENSATION Lactobacillus spp. Streptococcus parasanguinis increased, AFTER SECOND/FURTHER DECOMPENSATION C.difficile,gram-negative taxa (Campylobacter, Sutterella…			DECOMPENSATED 1st baseline Enterococcus Fusobacterium spp Lactobacillus Campylobacter DECOMPENSATED 2nd baseline Lactobacillus spp, Methanobrevibacter smithii C.difficile AFTER DECOMPENSATION Lactobacillus spp. Streptococcus parasanguinis increased,	DECOMPENSATED 1st baseline Enterococcus Fusobacterium spp Lactobacillus Campylobacter DECOMPENSATED 2nd baseline Lactobacillus spp, Methanobrevibacter smithii C.difficile AFTER DECOMPENSATION Lactobacillus spp. Streptococcus parasanguinis increased,
Xiu Sun et al 2022/Journal of diabetes research	CHINA	case-controlled study	70 (20 HEALTHY, 30 CIRRHOSIS, and 20 LC and Diabetes Mellitus)	FECAL SAMPLES/16S rRNA gene sequencing	alpha decreased in LC,LCDM vs Healthy( same between them), beta different HC>>LC>LCDM	INCREASED ABUNDANCE CIRRHOSIS PHYLA (LC vs healthy) Proteo-bacteria ,13.75%,- 2.97% Actinobacteriota , 9.30% 5.82%, GENERA Streptococcus and Lactobacillus ,Escherichia-Shigella (7,7 VS 0,7) INCREASED ABUDANCE IN NON CIRRHOSIS PHYLA (Healthy vs LC)Bacteroidetes 38.29%, 22.75%, GENERA Faecalibacterium and Agathobacter
Naeem Ullah et al 2022/Microbial Pathogenesis	CHINA	PILOT	23 14 HCV patients (6 acute HCV, 8 chronic HCV cirrhosis) and 9 healthy	FECAL SAMPLES/16S rRNA gene sequencing	alpha decreased in LC,HCV	INCREASED ABUNDANCE CIRRHOSIS PHYLA Proteobacteria and Verrucomicrobia GENERA Blautia (16.67%),Streptococcus (26.76%), and Dialister (32.96%) INCREASED ABUDANCE IN NON CIRRHOSIS PHYLA Bacteroidetes and Firmicutes GENERA Bifidobacterium (25.95%), Faecalibacterium (17.54%), and Romboutsia (24.58%)				HCV(vs LC) Verrucomicrobia ( decreased in LC) increased Bacteroidetes Proteobacteria, Firmicutes, and Actinobacteria Escherichia Shigella significantly increased (50.60%)
Jasmohan S Bajaj et al 2022/Liver transplantation	USA	COHORT PROSPECTIVE LONGITUDINAL	602 ( 101 developed infections, 501 not developed) 127 provided stool	FECAL SAMPLES/16S rRNA gene sequencing						NOSOCOMIAL INFECTION FAMILY Gammaproteobacteria, Corynebacteriaceae, and Alteromonadales GENERA Corynebacterium, Hungatella, and Pluralibacter ,Pseudomonas
Tonatiuh Abimael Baltazar-Díaz et al 2022/Microorganisms	MEXICO	Cross-sectional observational study	36 ( 18 healthy 18 decompensated)	FECAL SAMPLES/16S rRNA gene sequencing	alpha decreased, beta not different	INCREASED ABUNDANCE CIRRHOSIS PHYLA Proteobacteria (42.44% vs. 0.89%), Firmicutes (38.16% vs. 92.75%), Bacteroidetes (13.84% vs. 3.87%), Actinobacteria (5.16% vs. 1.91%), and Fusobacteria (0.38% vs. 0%) FAMILY Enterobacteriaceae and Enterococcaceae GENERA Escherichia/Shigella Enterococcus, Bacteroides and Klebsiella LFS ( PREVOTELLA,ESCERICHIA SIGGELIA,STAPHYLOCOCCUS) INCREASED ABUDANCE IN NON CI…
Ruipeng Zheng et al 2020/Cancer medicine	CHINA	COHORT PROSPECTIVE	143 (123 patients (20 hepatitis24 LC), and 75 HCC (75 patients 35HBV-HCC, 25 HCV-HCC, 15 ALD-HCC) 20 healthy	FECAL SAMPLES/16S rRNA gene sequencing	alpha decreased in LC and NOT decreased in HCC, Beta diversity difference only in LC and LC-HCC vs NLC-HCC( many differences from LC)	INCREASED ABUNDANCE CIRRHOSIS PHYLA Verrucomicrobia and Proteobacteria GENERA Phyllobacterium, Sphingomonas, Enterococcus, Erysipelatoclostridium, and Romboutsia INCREASED ABUDANCE IN NON CIRRHOSIS PHYLA Tenerucites CLASS Clostridia, FAMILY Ruminococcaceae, Lachnospiraceae GENERA, Faecalibacterium, Prevotella Dialister Lachnospira, Catenibacterium, and Marvinbryantia		INCREASED ABUNDANCE IN HCC PHULYM Fusobacteria Bacteroidetes INCREASED ABUNDANCE IN NON HCC GENERA Clostridium, Ruminococcus, and Coprococcus,Neisseria, Peptostreptococcus, Enterobacteriaceae, and Veillonella
Jasmohan S Bajaj et al 2022/Clinical and translational gastroenterology	USA	OBSERVATIONAL CROSS SECTIONAL	321 (75% non-Hispanic White, 24% non-Hispanic African American, 4% Hispanic) 56% developed Minimal HE	FECAL SAMPLES/16S rRNA gene sequencing	alpha decreased, beta different		INCREASED ABUNDANCE IN HE FAMILIES/GENERA Lactobacillaceae (Pediococcus, Lacticaseibacillus, and Lactobacillus) and potential pathobionts (Enterococcus, Klebsiella, Escherichia-Shigella, Pseudomonas)
Wu Shu et al 2022/Annals of hepatology	JAPAN		80( 30 Healthy 32 Dexompensated 18 compensated)	FECAL SAMPLES/16s rDNA sequencing	alpha decreased, beta different between Cirrosis and Healthy ( not in Compensated Decompensated)	INCREASED ABUNDANCE CIRRHOSIS DECOMPENSATED Lactobacillales (LDA score = 4.63, ), Bacilli (LDA score = 4.63), Streptococcaceae (LDA score = 4.51), Rothia (LDA score = 4.20), Blautia (LDA score = 4.00) Enterobacteriaceae>>compensat COMPENSATED Clostridiales (LDA score = 5.01, , Firmicutes (LDA score = 4.94), Bacteroidaceae (LDA score = 4.84), Ruminococcaceae (LDA score = 4.80)>>decomp and Faecalib…
Yong Lin et al 2022/Open life sciences	CHINA	OBSERVATIONAL COHORT	26( 16 MHE outpatients and 10 healthy)	FECAL SAMPLES/ 16S rRNA sequencing	alpha decreased		INCREASED ABUNDANCE IN HE PHYLUM Proteobactera CLASS Bacili Coriobacteria ORDER Lactobacili ,Clostridiales, Actinomycetales FAMILY Coriobacteriaceae Lactobacillaceae GENERA Veillonella INCREASED ABUNDANCE IN NON HE PHYLUM Furmicates ORDER Clostiridia CLASS Clostiriadelis FAMILY Lachnospiraceae GENERA Lachnospiraceae Roseburia Coprpcpccus
Tien S Dong et al 2021/Digestive diseases and sciences	USA	COHORT PROSPECTIVE LONGITUDINAL	227 Cirrhosis (14 HCC incidents)	DUODENAL BIOPSIES/ 16S rRNA sequencing	NO alpha or beta diversity			INCREASED ABUNDANCE IN HCC GENERA Listeria, (Alloprevotella HR = 3.22, 95% CI = 1.06–9.73; log-rank p = 0.04), Anaerostipes, and Gemella INCREASED ABUNDANCE IN NON HCC FAMILY Bacillacea, Christensenellaceae, and Lactobacillaceae GENERA Lachnospiraceae UCG-010, CAG-352, Peptoclostridium, Catenibacterium, Prevotellaceae NK3B31 group, and Actinobacillus
Ting-Chin David Shen et al 2021/Gut microbes	USA	cross-sectional	39 Cirrhosis ( RECTAL VS FECAL SAMPLES)	RECTAL SWABS and FECAL SAMPLES/Shotgun metagenomic sequencing	alpha increased in RECTAL SWABS, beta diveristy between rectal and fecal					RECTAL Finegoldia magna and Porphyromonas asaccharalytica ALD (RECTAL) E. coli and Enterobacteriacea
Tianyou Chen et al 2021/Bioengineered	CHINA	PILOT	41 (9 Healthy, 11 chronic liver diseases(CLD), and 21 HCC)	FECAL SAMPLES/ 16S rRNA sequencing	beta different between CLD,HCC vs Healthy	INCREASED ABUNDANCE CIRRHOSIS PHYLA Proteobacteria GENERA Escherichia-Shigella INCREASED ABUDANCE IN NON CIRRHOSIS PHYLA Furmicutes GENERA Blautia ,Eubacterium hallii group,Fusicatenibacter		INCREASED ABUNDANCE IN HCC PHYLA Proteobacteria , Bacteroidota, Synergistota GENERA Bufidobacterium,Streptococcus INCREASED ABUNDANCE IN NON HCC PHYLA Furmicutes GENERA Blautia ,Eubacterium hallii group ,Fusicatenibacter,Ruminococcus gnavus
Roman Maslennikov et al 2021/World journal of hepatolog	RUSSIA	case-control longitudianal	69( 21 Healthy 48( 17 Compensated 31 Decompensated) Cirrhosis)	FECAL SAMPLES/ 16S rRNA sequencing		INCREASED ABUNDANCE CIRRHOSIS SEVERE DYSBIOSIS( increased risk of complication,death) Bacilli,enterococcae,Lactobacilli,proteobacteria,enterobacteriace NON SEVERE DYSBIOSIS - increased vs healthy Streptococcaceae,actinobacteria,Bifidobacteriaceae??( descrepancy) INCREASED ABUDANCE IN NON CIRRHOSIS PHYLA Furmicutes CLASS Clostiridia FAMILIES Ruminococcaceae, Lachnospiraceae				DEATH Enterobacteriaceae Proteobacteria and Lactobacillaceae DEATH 1st year Bacilli , Enterococcaceae and Lactobacillaceae vs 2-4 year
Ke Wang et al 2021/Gut microbes	CHINA	COHORT PROSPECTIVE	1503(212 patients with HBV-ACLF, 414 HBV other(252 with chronic hepatitis B (CHB), 162 with HBV- LC) and 877 healthy individuals)	FECAL SAMPLES/16S rRNA sequencing and metagenomic sequencing	alpha deiversity decreased in ACLF and HBV	INCREASED ABUNDANCE CIRRHOSIS GENERA Faecalbacterium, Streptococcus,Collinsela INCREASED ABUDANCE IN NON CIRRHOSIS GENERA Bacteroides ,Roseburrua, Prevotella,Lacnhospira,Ruminocccous				ACLF progression Enterococcus , Time to progress Lactobacillus casei paracasei
Xiaodan Zhong et al 2021/Frontiers in cellular and infection microbiology	CHINA	CASE CONTROL	65(21 alcoholic fatty liver (AFL) , 17 alcoholic liver cirrhosis (ALC) patients and 27 healthy controls)	FECAL SAMPLES/ 16S rRNA sequencing	alpha decreased more in ALD and AFL (less),beta different betwwen groups	INCREASED ABUNDANCE CIRRHOSIS ALC AND ALD PHYLUM Proetobacteria,Fusobacteria FAMILY Fusobacteriaceae, Enterobacteriaceae and Burkholderiaceae GENERA Fusobacterium and Escherichia-Shigella ONLY ALD Streptococcus and Velionella
Qi-Feng Gui et al 2021/Infectious diseases of poverty	CHINA	CASE CONTROL	48 (24 healthy 24 S.Japonicum)	FECAL SAMPLES/ 16S rRNA sequencing	slight alpha decresed in Cirrhosis, No beta difference	INCREASED ABUNDANCE CIRRHOSIS PHYLUM not singificant differences GENERA Eserichia CLASS Bacilli class and the Lactobacillales
Patricia P Bloom et al 2021/Annals of hepatology	USA	COHORT PROSPECTIVE	49 Cirrhosis	FECAL SAMPLES/shallow shotgun metagenomics sequencing	Decreased alpha in HE		INCREASED ABUNDANCE IN HE SPECIES Bifidobacterium Breve,Enterococcus Faecium.Streptococcus Thermophilus NO DIFFERENCE in those who already have vs those who developed in 90 days INCREASED ABUNDANCE IN NON HE FAMILY Bacteroidaceae, Cellulomonadaceae, Clostridiales XIII Incertae Sedis, and Lachnospiracea SPECIES Anaeromassilibacillus species, Anaerostipes caccae, Bacteroides eggerthii, Clostridium …
Yishu Tang et al 2021/Eur J Gastroenterol Hepatol	CHINA	COHORT prospective	216 31 Healthy, 24 HBV carriers (Group A), 56 CHB (Group B), 54 c liver cirrhosis (Group C), and 52 ACFL (Group D) underwent RNA sequencing	FECAL SAMPLES/16S RNA sequencing	Decreased alpha with disease progression A vs B-D, beta different a lot with disease progression	INCREASED ABUNDANCE CIRRHOSIS Group D( disease progression) GENERA gEnterococcus, Lactobacillus, Veillonella,Klebsiella and Escherichia_Shigella Subdoligranulum Erysipelatoclostridium_sp. INCREASED ABUDANCE IN NON CIRRHOSIS GROUP B bactereodetes GROUP A G_Prevotella_9, Clostridium,Lachnospira, EubacteriuM_eligens_group, Ruminococcus			DISEASE PROGRESSION Veillonella and Erysipelatoclostridium, Enterococcus, Lactobacillus, Veillonella, Klebsiella and Escherichia_Shigella	DISEASE PROGRESSION GENERA Veillonella Erysipelatoclostridium, Enterococcus, Lactobacillus, Veillonella, Klebsiella and Escherichia_Shigella
Keiji Yokoyama et al 2020/Internal medicine	JAPAN	CASE CONTROL prospective	36( 24 healthy vs 12 portal hypertension(varices))	FECAL SAMPLES					PORTAL HYPERTENSION Lactobacillus ,	PORTAL HYPERTENSION Lactobacillus
Hua Zha et al 2020/FUTURE MICROBIOLOGY	CHINA	CASE CONTROL prospective	30 patients with LC and 28 healthy- 3 Clusters based on duodenal microbial communities ( Cluster 1,3 more advanced disease)	DUODENAL BIOPSIES/16S RNA sequencing		INCREASED ABUNDANCE CIRRHOSIS GENERA Atopobium,Megasphaera and Veillonella , Fusobacterium and Oribacterium Comamonas(cluster 3);Prevotella ( cluster 1) some phylotypes of Eubacterium and Lachnoanaerobaculum ( although is associated with mild disease suggesting opportunistic bacteria in specific environment) INCREASED ABUDANCE IN NON CIRRHOSIS Prevotella,Alloprevotella(cluster 2) and Neisseria.,E…	INCREASED ABUNDANCE IN HE Megasphaera and Veillonella( Cluster 1 HE more)
Yelena Lapidot et al 2020/mSystems	ISRAEL	CASE CONTROL prospective		FECAL SAMPLES/16S RNA sequencing	alpha diversity decreased 1) HCC,LC<healthy, 2)diversity decreased NAFLD<HCV , beta diversity difference 1)healthy vs HCC,LC 2) compensated vs decompensated 3) no difference between HCC etiologies	INCREASED ABUNDANCE CIRRHOSIS PHYLA Proteobacteria Verrucomicrobia CLASS Gammaproteobacteria Verrucomicrobiae FAMILY Enterobacteriaceae Verrucomicrobiaceae GENERA Akkermansia INCREASED ABUDANCE IN NON CIRRHOSIS PHYLA Firmicutes Actinobacteria CLASS Clostridia Coriobacteriia FAMILY Clostridiaceae Paraprevotellaceae Lachnospiraceae Ruminococcaceae GENERA Paraprevotella Clostridium		INCREASED ABUNDANCE IN HCC Fusobacteriia , Gammaproteobacteria , Veillonella and Scardovia genus VsCIRROSIS - ↑↑Clostridium and CF231 genus of Paraprevotella - ↓↓ Alphaproteobacteria Verrucomicrobia (in several taxonomic levels) with Akkermansia muciniphila INCREASED ABUNDANCE IN NON HCC Ruminococcaceae , Butyricicoccus and Lachnospiraceae	DECOMPENSATION bacilli, Streptococcaceae Alloscardovia and Atopobium COMPENSATED Ruminococcae	ONLY in Cirrosis not in HCC HCV Clostridiales NAFLD Ruminococcaceae Lachnospiraceae and Coriobacteriia
Zhangran Chen et al 2020/Frontiers in microbiology	CHINA	CASE CONTROL PROSPECTIVE	99 (21 Healthy HBV infection 23, chronic hepatitis B 28 and liver cirrhosis 25)	FECAL SAMPLES/16S RNA sequencing	alpha diversity decreased with disease progression	INCREASED ABUNDANCE CIRRHOSIS PHYLA Proteobacteria and Actinobacteria CLASS Gammaproteobacteria Actinobacteria, Verrucomicrobiae, and Coriobacteria FAMILY Pasteurellaceae, Enterobacteriaceae, Campylobacteraceae, Streptococcaceae, and Leptotrichiaceae, GENERA Haemophilus, Fusobacterium, Veillonella, Streptococcus, and Ruminococcus INCREASED ABUDANCE IN NON CIRRHOSIS PHYLA Bacteroidetes and Firmicu…				1)DISEASE PROGRESSION( HBV-CBV-LC) PHYLA Proteobacteria and Actinobacteria CLASS Gammaproteobacteria Actinobacteria, Verrucomicrobiae, and Coriobacteria FAMILY Pasteurellaceae, Enterobacteriaceae, Campylobacteraceae, Streptococcaceae, and Leptotrichiaceae, GENERA Bacilli and Erysipelothrix 2)HBV vs Healthy Clostridium and Lactobacillus, Sutterella and Desulfovibri,Fusobacterium within Fusobacteri…
Cristina Solé et al 2021/Gastroenterology	SPAIN	PROSPECTIVE COHORT	182 cirrhosis(24 COMPENSATED 9 DECOMPENSATED outpatients 84 DECOMPENSATED inpatiens NO ACLF 65 DECOMPENSATED ACLF)	FECAL SAMPLES/shotgun metagenomic sequencing	alpha diversity( richnness ) decreased ACLF<DEC<COMP<Helathy)	INCREASED ABUNDANCE CIRRHOSIS GENERA Bacteroides, Enterococcus, and Streptococcus INCREASED ABUDANCE IN NON CIRRHOSIS GENERA Faecalibacterium, Eubacterium, and Ruminococcus			DISEASE PROGRESSION Enterococcus(Enterococcus faecium, Enterococcus faecalis) and Peptostreptococcus , Streptococcus and Veillonella DISEASE NOT PROGRESSION Clostridiales, Faecalibacterium, or Lachnoclostridium DEATH E faecium, Streptococcus thermophilus, and Ruminococcus lactaris NOT DEATH Paraprevotella clara, Bacteroides salyersiae, Clostridium sp, and Roseburia hominis	ACLF Enterococcus and Peptostreptococcus DISEASE PROGRESSION Enterococcus(Enterococcus faecium, Enterococcus faecalis) and Peptostreptococcus , Streptococcus and Veillonella DISEASE NOT PROGRESSION Clostridiales, Faecalibacterium, or Lachnoclostridium
Svenja Sydor 2020/Clinical and translational gastroenterology	GERMANY	CASE CONTROL	87 (23 NASH-non-HCC without LC 11 NASH-nonHCC with LC 14 NASH-HCC without LC 19 NASH-HCC with LC 20 healthy ) ,	FECAL SAMPLES	Decreased alpha in Cirrhosis HCC vs HCC non cirrhosis ,beta diversity increased in patients			INCREASED ABUNDANCE IN HCC PHYLA Fusobacteria( INTERESITNGLY Furmicates and proteobacteria showed no difference) GENERA Lactobacillus HHC=LC RuminococcusHHC-noLC (Clostridium and Escherichia/Shighella UNCHANGED) INCREASED ABUNDANCE IN NON HCC PHYLA Bacteroidetes and Actinobacteria GENERA Bacteroides and Bifidobacterium
Jun Seok et al 2020/Journal of liver cancer	S.KOREA	PROSPECTIVE COHORT STUDY	101 (44 Healthy, 44ALD and 13 alcoholic HCC)	FECAL SAMPLES/shotgun metagenomic sequencing	alpha diversity decreased ALC<HCC< Healthy, beta diversity between healthy but not between HCC and ALC	INCREASED ABUNDANCE CIRRHOSIS PHYLUM Proteobacteria,Verrrucobacteria ,Actinobacteria GENERA Lactobacillus significantly INCREASED ABUDANCE IN NON CIRRHOSIS PHYLUM Bacteroidetes (Furmicutes not different between three groups interestingly)		INCREASED ABUNDANCE IN HCC PHYLA Proteobacteria ,Actinobacteria GENERA enrichedAlistipes, Butyricimonas, Mucispirillum, Oscillibacter, Parabacteroides, Paraprevotella, and Prevotella Akkermansia muciniphila , Bacteroides fragilis, Parabacteroides distasonis, and Alistipes shahii INCREASED ABUNDANCE IN NON HCC Lactobacillus VS ALD
Masafumi Haraguchi et al 2019/Hepatology international	JAPAN	PROSPECTIVE COHORT STUDY	24 LC (10 Minimal HE)	MUCOSAL COLON BIOPSIES/16S RNA sequencing	alpha diversity decreased with disease progression HE>non HE		INCRASED ABUNDANCE IN NON HE FAMILY Clostridiacae GENERA Bacteroiedes Ruminococcus
Giovanni Addolorato et al 2020/Liver international	ITALY	prospective, case-control	72,36 Alcohol users(14 ALC,22 NON ALC),36 Healthy	FECAL SAMPLES/16S RNA sequencing	a diversity decreased in patients,beta diversity between all goups	INCREASED ABUNDANCE CIRRHOSIS FAMILY Methanobacteriaceae ( ALC vs ALD) INCREASED ABUDANCE IN NON CIRRHOSIS FAMILY Mogibacteriaceae and Catenibacterium( ALD vs ALC)				ALD GENERA Sutterella, Haemophilus, Staphylococcus, Paraprevotella, Eubacterium, Streptococcus, Odoribacter, Veillonella, Enterococcus, Lactobacillus, Holdemania, Bilophila, Acidaminococcus, Granulicatella, Catenibacterium, Collinsella, Citrobacter, Turicibacter, Desulfovibrio, Phascolarctobacterium, Parabacteroides, Bacteroides(MAIN), Dialister, Prevotella FAMILIES Alcaligenaceae, Rikenellaceae,…
Yong-Dong Deng et al 2019/Gut pathogens	CHINA	CASE CONTROL prospective	100 (20 HEALTHY,80 LC Child–Pugh (CP) class A (CPA, n = 30), B (CPB, n = 31) and C (CPC, n = 19)	FECAL SAMPLES/16S RNA sequencing		INCREASED ABUNDANCE CIRRHOSIS PHYLUM no significat differences GENERA VellionelaFaecalibacterium and Bacteroides Child Pugh A vs C no much difference except increase in Vellionella and decrease in Megamonas with CP increase Furmicutes/Bacteroidetes ratio also increased INCREASED ABUDANCE IN NON CIRRHOSIS PHYLUM no significant differences FAMILY Lachnospiraceae GENERA Megamonas SPECIES megamonas				ALD -HBV INCREASE FAMILY Bacteriodacae GENERA Bacteroides,Vellionella , Megamonas( ONLY in CP-A)
Yanfei Chen et al 2011/Hepatology (Baltimore, Md.)	CHINA	CASE CONTROL prospective	50 ( 24 healthy 24 HBV cirrosis 12 ALC)	FECAL SAMPLES/16S rRna Pyrosequencing		INCREASED ABUNDANCE CIRRHOSIS PHYLUM Proteobacteria 9.5% versus 2.8%; Fusobacteria 2.8% versus0.2% CLASS Gammaproteobacteria 7,9% vs 1,3 %,Bacilli 7,7% vs 1,9% FAMILY (class Gamaproteo Enterobacteriaceae (6.2%versus 1.2%; P ¼ 0.001) and Pasteurellaceae (1.7%versus 0.1%; P ¼ 0.001)),2)Streptococcaceae (class Bacilli) 5.4%versus 0.1% 3)Fusobacteriaceae, (2.7% versus 0.2% 4)Veillonellaceae,6.7% vers…				ALC vs HBV=LC Prevotellaceae , 26.4% versus7.2%
Xiao Wei et al 2016/Frontiers in microbiology	CHINA	CASE CONTROL prospective	13( 3 healthy 5 CP A ,5 CP B)	FECAL SAMPLES/Metagenomics pyrosequencing	alpha diversity significantly decrease CPB<CPA<Healthy	INCREASED ABUNDANCE CIRRHOSIS PHYLUM Firmicutes Proteobcateria FAMILY Enterobacteriaceae, Veillonellaceae, and Streptococcaceae CPB had significantly these differences shile CPA more similarities with healthy INCREASED ABUDANCE IN NON CIRRHOSIS PHULYM Bacteroidetes FAMILY Bacteroidaceae
Jasmohan S. Bajaj et al 2012/American journal of physiology	USA	CROSS SECTIONAL PROSPECTIVE	35 ( 10 Healthy 25 LC( 17 HE ,8 non HE)	FECAL SAMPLES/Multitag pyrosequencing (MTPS)		INCREASED ABUNDANCE CIRRHOSIS FAMILIES Enterobacteriaceae, Fusobacteriaceae, Alcaligenaceae, Lac-tobacillaceae, and Leuconostocaceae INCREASED ABUDANCE IN NON CIRRHOSIS FAMILIES Lach-nospiraceae and Ruminococceae	INCREASED ABUNDANCE IN HE HE vs Healthy Enterobacteriaceae, Fusobacteriaceae, Leuconos-tocaceae, Streptococcaceae, and Alcaligenaceae HE vs Non HE Streptococcae Alcaligence Enterobacteriacae Alcaligeneceae and Porphyromonadaceae ( Associated with worse cognition) INCREASED ABUNDANCE IN NON HE Clostridiales_Incertae Sedis XIV ,Ruminococcaceae			ENDOTOXINAIMIA FAMILIES Veillo-nellaceae and Fusobacteriaceae Enterobacteriaceae
Jianjun Liu et al 2012/Current microbiology	CHINA	CASE CONTROL PROSPETCIVE	10( 6 LC 4 healty)	FECAL SAMPLES/16S RNA sequencing	alpha diversity INCREASED in LC( small sample)	INCREASED ABUNDANCE CIRRHOSIS FAMILY/GENERA Enterobacteriaceae and Enterococcus INCREASED ABUDANCE IN NON CIRRHOSIS GENERA Bifidobacterium
Lei Zhang et al 2019/Hepatobiliary & pancreatic diseases international : HBPD INT	CHINA	CASE CONTROL PROSPECTIVE	71( 23 healthy, 24 Cancer (10 HCC,8 Cholangio ,6 Mixed) 24 LC	FECAL SAMPLES/16S rDNA Pyrosequencing	alpha diversity decreased PLC<LC<Healthy	INCREASED ABUNDANCE CIRRHOSIS PHYLUM Bacteroidetes FAMLIES Bacteroidacae GENERA Escerichia-Shigella SPECIES Bacteroides Fragilis INCREASED ABUDANCE IN NON CIRRHOSIS PHYLUM Firmicutes FAMILIES Prevotellacae GENERA Prevotella 9 ,Bifidobacterium ,Blautia				LIVER CANCER PHYLUM Proteobacteria FAMILY Streptococcace ,Enterococcacae GENERA Enterobacter and Escherichia-Shigella SPECIES Escherichia coli ,Enterobacter ludwigii
M Grąt et al 2016/Transplantation proceedings	POLAND	COHORT PROSPECTIVE	30 who underwent Liver Transplant( 15 HCC 15 non HCC ) pre transplant	FECAL SAMPLES/agar incubation				INCREASED ABUNDANCE IN HCC E.Coli significantly increased while no other differences presented
Stuart Astbury et al 2020/Gut microbes	ENGLAND	CASE CONTROL PROSPECTIVE	141 (76 healthy 65 NASH ( 40 No LC, 25 LC))	FECAL SAMPLES/16S rRNA Sequencing	alpha diversity decrease NASH=LC<NASH<Healthy, b diversity decrease NASH=NASH LC<Healthy	INCREASED ABUNDANCE CIRRHOSIS GENERA Colinsella 4,38(3,44 %NASH,0,29% Healthy), Eggerthella,Hungatella,Lachnoclostiridium INCREASED ABUDANCE IN NON CIRRHOSIS GENERA Clostridium sensu stricto 1, , Alistipes,Mollicutes RF9 Peptoclostridium,Paraprevotella,and several Ruminococcaceae
Yongbin Zeng et al 2020/Journal of viral hepatitis	CHINA	CASE CONTROL PROSPECTIVE	82 (15 Healthy 21 CHB 25 HBV-LC 21 HBV-LC-HCC)	FECAL SAMPLES/16S rRNA Sequencing	alpha diveristy increased in CHB( not signifacntly in other) ,decreased in LC,HCC , Beta diversity different between groups	INCREASED ABUNDANCE CIRRHOSIS PHYLUM Proteobacteria, Bacteroidetes!! CLASS Gamaproteobacteria ,Bacteroidia, Bacilli FAMILIES Bacteroidacae,Veerucomicorbiacae GENERA Bacteroides , Prevotella Streptococcus Veillonella Akkermansia INCREASED ABUDANCE IN NON CIRRHOSIS PHYLUM Actinobacteria, Firmicutes CLASS Clostirida Actinobacteria FAMILIES Ruminococcae,Bifidobacteriacae,Clostiriacae GENERA Bifidobac…		INCREASED ABUNDANCE IN HCC PHYLUM Actinobactera VS LC,Proteobacteria CLASS Enterobacteriacae ( Flavobacteria, Betaproteobacteria,Alphaproteobacteria )VS LC FAMILES Enterobacteriacae GENERA Bacteroides , Veillonella Dorea Phenylobacterium and Synechococcus
Mingliang Jin et al 2019/Liver international	CANADA	CASE CONTROL PROSPECTIVE	34 (17 Healthy 17 LC)	FECAL SAMPLES/16S rRNA Sequencing	alpha diversity decreased with disease progression ( Child P A to C)	INCREASED ABUNDANCE CIRRHOSIS PHULYM Proteobactera GENERA Granulicatella INCREASED ABUDANCE IN NON CIRRHOSIS PHYLUM Bactoroidetes( decreased with disease progression) GENERA Faecalibacterium, Doria, Ruminococcus ( Unc. Barnesiellaceae, Anaerostipes, Butyricicoccus and Bilophila) SPECIES Ruminococcus faecis, Coprococcus comes, Faecalicatena fissicatena, Eubacterium sulci and Fusicatenibacter sacch…
Francesca Romana Ponziani et al 2019/Hepatology (Baltimore, Md.)	ITALY	CASE CONTROL PROSPECTIVE	61 HCC (group 1, 21 patients), NAFLD-related cirrhosis without HCC (group 2, 20 patients), and healthy controls (group 3, 20 patients)	FECAL SAMPLES/16S rRNA Sequencing	alpha decreased in LC( not significant in HCC vs LC), beta diversity between LC vs healthy BUT not significant in HCC)	INCREASED ABUNDANCE CIRRHOSIS PHYLUM Proteobacteria , Bacteroidetes and Cyanobacteria FAMILIES Lactobacillaceae , Pasteurellaceae Enterobacteriaceae Rikenellaceae, Prevotellaceae Bacteroidaceae, Porphyromonadaceae Barnesillaceae , Streptococcaceae Enterococcaceae Veillonellaceae GENERA Lactobacillus , Haemophilus Klebsiella , Prevotella , Parabacteroides , Phascolarctobacterium , Veillonella , En…		INCREASED ABUNDANCE IN HCC PHYLUM Bacteroidetes FAMILIES Bacteroidaceae Rumminococae Enterococcaceae GENERA Phascolarctobcterium Enterococcus Oscillopspira , INCREASED ABUNDANCE IN NON HCC GENERA Bifidobacterium and Blautia
Jasmohan S Bajaj et al 2019/The American journal of gastroenterology	USA	CROSS SECTIONAL PROSPECTIVE	267 LC(123 HE 124 non HE)	FECAL SAMPLES/16S rRNA Sequencing	alpha decreased in HE (Stroop and PHES)		INCREASED ABUNDANCE IN HE based on type of cognition all patients PHES Lactobacillales and Micrococcaceae ICT Enterobacteriaceae, Streptococcaceae, Micrococcaceae, and Eubacteriaceae Stroop f Lactobacillales patients with prior HE PHES Lactobacillaceae and Micrococcaceae ICT Lactobacillaceae, Enterobacteriaceae, and Streptococcaceae Stroop Lactobacillaceae, Bifidobacteriaceae, Micrococcaceae, and…
Dragos Ciocan et al 2018/Alimentary pharmacology & therapeutics	FRANCE	CROSS SECTIONAL PROSPECTIVE	ALD 108: (noCir_AlcHep, n = 13) (noCir_noAlcHep, n = 61), (Cir_severeAlcHep, n = 17) or (Cir_noAlcHep, n = 17).	FECAL SAMPLES/16S rRNA Sequencing	alpha same in between groups, beta different in severe vs non hepatitis ( different relative abudance similar species)					SEVERE HEPATITIS (CIR vs no Hepatitis Cir) PHYLUM Actinobacteria GENERA (Actinobacteria- Actinomyces, Rothia, and Bifidobacterium) ,( Proteobacteria-Haemophilus and Enterobacteriaceae) ,Lactobacillus and Lactococcus
Zhigang Ren et al 2019/Gut	CHINA	COHORT PROSPECTIVE	190 1st phase (75 early HCC, 40 cirrhosis and 75 healthy controls) 2nd phase( validation phase) 56 controls 45 advanced HCC 30 early HCC	FECAL SAMPLES/16S rRNA Sequencing	alpha diversity decreased in LC vs Healthy ,increased in early HCC vs LC !!!,			INCREASED ABUNDANCE IN HCC HCC vs LC PHYLUM Actinobactera GENERA Gemmiger, Parabacteroides and Paraprevotella HCC vs Healthy PHYLUM GENERA Klebsiella and Haemophilus
Yang Liu et al 2018/Frontiers in physiology	CHINA	CROSS SECTIONAL PROSPECTIVE	56 (36 LC patients and 20 healthy controls	FECAL SAMPLES/16S rRNA Sequencing	alpha diversity not statistically signifcant difference	INCREASED ABUNDANCE CIRRHOSIS PHYLUM Firmicutes GENERA streptococcus,Vellionella INCREASED ABUDANCE IN NON CIRRHOSIS PHYLUM Bacteroidetes GENERA Bacteroides,Prevotella 9, Lachnoclostiridium
Jasmohan S. Bajaj 2012/American journal of physiology	USA	CROSS SECTIONAL PROSPECTIVE	60 LC (36 HE and 24 no-HE) FECAL SAMPLE 36 (17 HE 19 no-HE) Mucosal biopsies	FECAL SAMPLES-Sigmoid Mucosal biopsies/16S rRNA Sequencing	beta diversity increased between HE vs Healthy compared to non HE	INCREASED ABUNDANCE CIRRHOSIS GENERA Enterococcus,Proteus, Clostridium, and Burkholderia INCREASED ABUDANCE IN NON CIRRHOSIS GENERA Dorea, Subdoligranulum, Incertae Sedis XIV, Blautia, Roseburia, Faecalibacterium	INCREASED ABUNDANCE IN HE mucosal( fecal didn’t show changes between HE vs Non HE) GENERA Veillonella, Megasphaera,Biﬁdobacterium, and Enterococcus ,Streptomyces INCREASED ABUNDANCE IN NON HE mucosal( fecal didn’t show changes between HE vs Non HE) GENERA Roseburia
Nan Qin et al 2014/Nature	CHINA	CASE CONTROL	181 1st phase (discovery((98 patients and 83 healthy control individuals) 2nd phase validation (25 patients and 31 controls)	FECAL SAMPLES/Shotgun Metagenomics		INCREASED ABUNDANCE CIRRHOSIS PHYLUM Probacteria Fusobacteria GENERA Veillonella Streptococcus Prevotella Haemophilus Lactobacillus Fusobacterium Megasphaera SPECIES (4 streptococcus and 6 vellionella)Campylobacter and Haemophilus parainfluenzae, Streptococcus anginosus , Veillonella atypica,Veillonella dispar,Veillonella sp. oral taxon and Clostridium perfringens INCREASED ABUDANCE IN NON CIRRHO…
Zhigang Zhang et al 2013/The American journal of gastroenterology	CHINA	CASE CONTROL	77 (26 HE 25 non HE 26 healthy)	FECAL SAMPLES/16S rRNA pyrosequencing	alpha decreased HE<LC<healthy, beta diversity increase between groups	INCREASED ABUNDANCE CIRRHOSIS PHYLUM not singificant differences FAMILIES Streptococcaceae and Veillonellaceae	INCREASED ABUNDANCE IN HE GENERA Odoribacter , Flavonifractor , and Coprobacillus SPECIES Streptococcus salivarius( Significant), Odoribacter splanchnicus INCREASED ABUNDANCE IN NON HE GENERA Eubacterium , Lachnospira , Parasutterella , and unclassifi ed Erysipelotrichaceae
M Grąt et al 2015/Transplant infectious disease	POLAND	PROSPECTIVE COHORT	40 LC( listed for LT)	FECAL SAMPLES/agar incubation					PROGRESSION( HIGH MELD SCORE) increase Enterococcus VS Not PROGRESSION( lower MELD SCORE) Bifidobacterium	Lactobacillus in HCV , Clostiridium in HBV
Sari Tuomisto et al 2014/BMC gastroenterology	FINLAND	PROSPECTIVE CASE CONTROL	42 (13 ALC, Alcohol 15 healthy 14)	FECAL SAMPLES/ RL-qPCR		INCREASED ABUNDANCE CIRRHOSIS FAMILIES Bacteroides spp.e Enterobactericaea GENERA Enterobacter spp. Bacteroides spp INCREASED ABUDANCE IN NON CIRRHOSIS NO DIFFERENCES IN Bifidobacterium spp. and Lactobacillus spp
Jasmohan S Bajaj et al 2014/Journal of hepatology	USA	CROSS SECTIONAL,longitudinal	244 [219 cirrhotics (121 Compensated outpatients, 54 decompensated outpatients, 44 inpatients) and 25 age-healthy)	FECAL SAMPLES/16S rRNA pyrosequencing		INCREASED ABUNDANCE CIRRHOSIS PHYLUM Proteobactera FAMILIES Streptococceae Enterococcaeae Staphylococcae INCREASED ABUDANCE IN NON CIRRHOSIS FAMILIES Clostridiales XIV, Lachnospiraceae Ruminococcaceae Rikenellaceae Veillonellaceae, and Porphyromonadaceae	INCREASED ABUNDANCE IN HE PHULYM Proteobacteria FAMILIES Streptococceae Enterococcaeae Staphylococcae INCREASED ABUNDANCE IN NON HE FAMILIES Lachnospiraceae Ruminococcaceae Clostiriadelis Vellionelacae		DECOMPENSATION Enterobacteriaceae (pre 0 vs post 1.2%, p=0.04 INFECTIONS higher Enterobacteriacae lower ( lachnospiracae,rumminococae) ACLF lower Veillonellaceae, and Porphyromonadaceae	ALD LC Enterobacteriaceae and Halomonadaceae, lower Lachnospiraceae, Ruminococcaceae and Clostridialies XIV NASH LC Porphyromonadaceae, Bacterioidaceae and lower Veillonellaceae
Vishwadeep Ahluwalia et al 2016/Scientific reports	USA	CROSS SECTIONAL	187 ( 40 healthy controls, 147 cirrhotics(85 HE))	FECAL SAMPLES/16S rRNA Sequencing		INCREASED ABUNDANCE CIRRHOSIS PHYLUM Proteobacteria FAMILIES Enterobacteriaceae Enterococcaceae Lactobacillaceae INCREASED ABUDANCE IN NON CIRRHOSIS PHYLUM Furmicates FAMILIES Ruminococcaceae ,Lachnospiraceae	INCREASED ABUNDANCE IN HE PHULYM Proteobacteria FAMILIES Enterobacteriaceae Staphylococcaceae, Enterococcaceae, Porphyromonadaceae and Lactobacillaceae INCREASED ABUNDANCE IN NON HE FAMILIES Ruminococcaceae ,Lachnospiraceae,Clostiridacae
Jasmohan S Bajaj et al 2018/Clinical gastroenterology and hepatology : the official clinical practice journal of the American Gastroenterological Association	USA	PROSPECTIVE COHORT	181 patients with cirrhosis (43% had infection on admission)	FECAL SAMPLES/16S rRNA Sequencing	alpha decreased with infections,not difference with death/organ failure,ACLF beta significant difference between groups		INCREASED ABUNDANCE IN HE PHULYM Proteobacteria Actinobacteria CLASS Gammaproteobacteria GENERA Enterobacterialis,bIfidobacterium INCREASED ABUNDANCE IN NON HE PHYLUM Fusobacteria			ACLF PHYLUM Proteobacteria ,Actionobacteria FAMILIES Cambylobacteracae RENAL FAILURE (Proteobacteria-alpha/beta proteobacteria-Hydrogenophilaceae ICU (Proteobacteria) DEATH (Enterococcaceae, Pseudomonadales, and other constituents of Proteobacteria)
Jasmohan S. Bajaj et al 2021/Scientific reports	USA	COHORT PROSPECTIVE	278 cirrhotic patients (72 mucosal analyses)	FECAL SAMPLE-/Sigmoid Mucosal biopsies/16S rRNA pyrosequencing	alpha diversity same between HCC,no HCC, not significant beta diversity between groups					HOSPITALIZED PHYLUM Proteobacteria FAMILIES Proteobacteria_Enterobacteriaceae ,Firmicutes_Enterococcaceae
Somaya Albhaisi et al 2021/Liver transplantation	USA	COHORT PROSPECTIVE	142 men (76 total in the prior cohort [38 with/38 without HCC] and 66 total in the future cohort [33 with/33 without future HCC])	FECAL SAMPLES/16S rRNA Sequencing				INCREASED ABUNDANCE IN HCC PRIOR HCC enterococcus>sutterela>megashapera>lactococcus>bacteroides>eggerthela> akkermansia FUTURE HCC (increased abudance) Prevotella,raoutella and Hemophilus and as Fecalibacterium, Clostridium XVIII, and Butyricicoccus INCREASED ABUNDANCE IN NON HCC PRIOR HCC ( decreased abudance) citrobacter,Odoribacter,Clostridial sensu cristo, and Anaerotruncus(clostiridal taxa) …		COMPLICATIONS(not HCC specific) Rothia
Tae Gyu Oh et al 2020/Cell metabolism	USA	CASE CONTROL	/27 NAFLD-cirrhosis probands and 38 of their first-degree relatives from the Familial Cirrhosis cohort /54 nonNAFLD D control probands and 44 of their community-dwelling first-degree relatives	FECAL SAMPLES/Shotgun metgaenomics	alpha decreased in NAFLD-LC	INCREASED ABUNDANCE CIRRHOSIS CLASS Proteobacteria Actionobacteria Negativicutes SPECIES Escerichia Veillonella ( MOST SIGNIFICANT DIFFERENCE) parvula, Veillonella atypica, Ruminococcus gnavus, Clostridium bolteae, and Acidaminococcus sp. D21 INCREASED ABUDANCE IN NON CIRRHOSIS CLASS Clostiridia Bacilli SPECIES Eubacterium eligens, Eubacterium rectale, and Faecalibacterium prausnitziI
Jasmohan S. Bajaj et al 2018/JCI insight	USA	Case-Control	180 (26 healthy 154 LC)	FECAL SAMPLES/PCR for RNA and DNA( Rrna AND Cdna )		INCREASED ABUNDANCE CIRRHOSIS GENERA DNA Veillonella GENERA RNA Lactobacillus and Enterococcus INCREASED ABUDANCE IN NON CIRRHOSIS FAMILIES (same for RNA DNA ) Lachnospiraceae and Ruminococcacaeae( differecnes between genera)	INCREASED ABUNDANCE IN HE GENERA RNA Enterococcus, Pseudomonas, and Enterobacter GENERA DNA Enterococcus staphylococcus Lactococcus(GRAM+cocci) INCREASED ABUNDANCE IN NON HE FAMILIES Bacteroidetes taxa (Rikenelleaceae and Prevotellaceae		DECOMPENSATION Enterococceae and Peptostreptococcaceae	INFECTIONS Enterobacteriaceae( Enterobacter,streptococcus,citrobacter,Raoutella), Lactobacillaceae, Erysipelothricaceae, and Propionibacteriaceae
Veronika B Dubinkina et al 2017/Microbiome	RUSSIA	CASE CONTROL	159PATIENTS (72 patients Alcoholic and 27—with ALC,60 healthy)	FECAL SAMPLES/Shotgun metgaenomics	alpha not statistivcaly different in groups	INCREASED ABUNDANCE CIRRHOSIS GENERA Bifidobacterium ,Streptococcus Ruminococcus sp. 5_1_39BFAA Lactobacillus SPECIES (B. longum, dentium, and breve) and (S. thermophilus and mutans) INCREASED ABUDANCE IN NON CIRRHOSIS GENERA Parabacteroides genus ( P. distasonis, johnsonii, and merdae), Prevotella (P. copri and disiens), Clostridium (C. asparagiforme, methylpentosum, saccharolyticum-like K10, an…				Alcoholic vs Healthy GENERA Klebsiella, Lactococcus SPECIES K. pneumoniae, Lactobacillus salivarius, Citrobacter koseri, Lactococcus lactis subsp. cremoris
Cyrielle Caussy et al 2019/Nature communications	USA	CROSS-SECTIONAL COHORT	203/ 26 probands with NAFLD-cirrhosis and 37 of their first-degree relatives, /18 probands with NAFLD (MRI-PDDF ≥ 5%) without AF (MRE < 3.63 kPa) and 17 of their first-degree relatives, /54 non-NAFLD normal controls (MRI-PDFF < 5%) and 44 of their first-degree relatives	FECAL SAMPLES/16S Rrna Sequencing	Alpha diveristy decreased with disease progression,Beta diversity decreased in NAFLD mopderate disease and increased in LC	INCREASED ABUNDANCE CIRRHOSIS FAMILIES Enterobacteriaceae ,Vellionellacae GENERA Streptococcus Megasphera,Gallibacterium Blautia ( prevotella,bacteroides vs NAFLD) INCREASED ABUDANCE IN NON CIRRHOSIS NAFLD NON CIR GENERA Streptococcus( Bacillus,Lactococus both in controls) HEALTHY FAMILIES Rikenellaceae, Mogibacterium, Peptostreptococcaceae GENERA Pseudomonas Bacteroides Catenilbacteium
Paraskevas Gkolfakis et al 2023/Microorganisms	GREECE		125 patients (51 NAFL, 27 NASH, 17 cirrhosis, and 30 HC)	Small bowel aspiration/Cultures-agar incubation		INCREASED ABUNDANCE CIRRHOSIS NAFLD vs CHC PHYLUM Proteobacteria SPECIES E,Coli. Staph Aureis
